# Supplementary material for: Simultaneous Measurement of IgM and IgG Antibodies to SARS-CoV-2 Spike, RBD, and Nucleocapsid Multiplexed in a Single Assay on the xMAP INTELLIFLEX DR-SE Flow Analyzer
Source: Microbiol Spectr. 2022 Apr 7;10(2):e02507-21. doi: 10.1128/spectrum.02507-21 (PMC9045264; doi:10.1128/spectrum.02507-21)
Supplement: SUPPLEMENTAL FILE 1 — Supplemental material. Download SPECTRUM02507-21_Supp_1_seq6.xlsx, XLSX file, 0.1 MB [file spectrum02507-21_supp_1_seq6.xlsx]

## Sheet: Data S1
Sample Identifier	Patient Identifier	Patient sex	Year specimen collected	Month specimen collected	Patient status at time of collection	ICU admission	Positive for SARS-CoV-2 nucleic acid	Positive for SARS-CoV-2 N antibody	Age at collection (years)	Days from symptom onset (DFSO)	IgM-S (MFI)	IgM-RBD (MFI)	IgM-N (MFI)	IgG-S (MFI)	IgG-RBD (MFI)	IgG-N (MFI)
URMC0001	A001	F	2020	Aug	ED	Non-ICU	POS		25.2083	0	46.5527	28.7275	43.3398	19.2559	11.084	18.9775
URMC0002	A002	F	2020	Sep	ED	Non-ICU	POS		69.6306	0	145.532	33.9746	47.3066	21.0576	11.4902	19.1191
URMC0003	A003	F	2020	Apr	ED	ICU admission	POS		51.2583	2	14.8193	15.9478	23.8779	12.4561	11.5146	19.2295
URMC0004	A004	M	2020	Jul	ED	ICU admission	POS	POS	57.5306	2	163.878	143.408	659.545	4000.12	3454.15	1543.25
URMC0005	A005	F	2020	Apr	ED	Non-ICU	POS		49.5778	3	22.5391	337.936	49.8398	261.555	61.7168	49.7363
URMC0006	A006	M	2020	Aug	ED	Non-ICU	POS		86.1528	5	61.0078	12.6787	20.8184	26.918	36.8379	16.9297
URMC0007	A007	M	2020	Aug	ED	Non-ICU	POS		52.7722	5	171.499	110.734	59.0117	1046.08	19.5762	49.6611
URMC0008	A006	M	2020	Aug	ED	Non-ICU	POS		86.1556	6	57.4414	12.9697	19.6172	18.9805	35.9473	13.5566
URMC0009	A007	M	2020	Sep	ED	Non-ICU	POS		52.7722	6	201.209	139.804	70.4785	1235.41	17.499	55.8652
URMC0010	A008	M	2020	Apr	ED	ICU admission	POS		60.6861	7	106.477	695.986	172.088	391.836	1335.58	2027.05
URMC0011	A008	M	2020	Apr	ED	ICU admission	POS		60.6861	7	1498.95	588.668	145.203	1869.99	1059.46	1896.04
URMC0012	A009	F	2020	Apr	ED	ICU admission	POS		57.8778	7	12.7461	41.125	77.6719	29.3711	49.2891	17.7598
URMC0013	A007	M	2020	Sep	ED	Non-ICU	POS		52.775	7	210.334	175.978	53.7402	1467.69	29.4443	88.0644
URMC0014	A008	M	2020	Apr	ED	ICU admission	POS		60.6889	8	92.7012	602.949	127.172	376.055	1497.42	2009.38
URMC0015	A009	F	2020	Apr	ED	ICU admission	POS		57.8806	8	97.1875	53.752	96.1465	96.7773	52.1885	48.8662
URMC0016	A010	F	2020	Aug	ED	ICU admission	POS		63.8444	8	141.199	46.3105	124.662	5077.21	3589.48	101.553
URMC0017	A010	F	2020	Aug	ED	ICU admission	POS		63.8444	8	190.141	51.96	146.859	4949.31	3667.47	126.904
URMC0018	A011	M	2020	Jul	ED	Non-ICU	POS		69.1944	9	862.388	1001.41	69.4394	505.868	43.6191	663.256
URMC0019	A010	F	2020	Aug	ED	ICU admission	POS		63.8472	9	433.594	90.5801	322.916	4456.93	3244.6	372.166
URMC0020	A006	M	2020	Aug	ED	Non-ICU	POS		86.1639	9	70.0195	15.0566	20.415	40.5977	75.001	21.4971
URMC0021	A012	M	2020	Sep	ED	ICU admission	POS		61.9722	10	133.514	68.2578	38.9434	29.2461	14.3223	37.085
URMC0022	A010	F	2020	Aug	ED	ICU admission	POS		63.8528	11	495.482	131.17	305.275	4378.91	3614.67	571.465
URMC0023	A006	M	2020	Aug	ED	Non-ICU	POS		86.1694	11	89.5039	18.7676	25.6328	97.8867	221.754	39.1895
URMC0024	A012	M	2020	Sep	ED	ICU admission	POS		61.975	11	146.09	71.2734	39.9258	34.3359	12.8027	38.502
URMC0025	A013	M	2020	Jul	ED	Non-ICU	POS		70.2	12	91.4277	54.0156	60.4238	48.2461	26.3906	59.4336
URMC0026	A013	M	2020	Jul	ED	Non-ICU	POS		70.2028	13	101.973	54.6074	52.9277	74.2959	38.8008	82.3193
URMC0027	A014	M	2020	Apr	ED	ICU admission	POS		52.2444	14	750.413	264.673	172.262	1223.05	399.735	2157.2
URMC0028	A004	M	2020	Jul	ED	ICU admission	POS	POS	57.5639	14	108.609	99.2051	489.466	3114.1	2708.27	951.139
URMC0029	A011	M	2020	Jul	ED	Non-ICU	POS		69.2083	14	2277.3	2899.99	261.937	971.826	219.189	2035.12
URMC0030	A013	M	2020	Jul	ED	Non-ICU	POS		70.2056	14	106.441	59.957	56.3076	121.713	57.8652	130.884
URMC0031	A006	M	2020	Aug	ED	Non-ICU	POS		86.1806	15	100.525	31.5605	42.3535	56.9141	312.07	509.785
URMC0032	A015	F	2020	Apr	ED	ICU admission	POS		81.65	16	48.4873	333.025	176.955	277.917	1662.99	825.105
URMC0033	A016	M	2020	Jul	ED	ICU admission	POS	POS	52.0722	16	2584.33	1117.59	161.443	523.27	433.334	277.674
URMC0034	A004	M	2020	Jul	ED	ICU admission	POS	POS	57.5694	16	115.652	98.0527	547.693	3287.36	2813.72	1051.27
URMC0035	A011	M	2020	Jul	ED	Non-ICU	POS		69.2139	16	3780.08	5012.26	351.898	1251.78	309.856	2680.3
URMC0036	A017	F	2020	Aug	ED	ICU admission	POS		69.7333	16	4069.35	4446.74	2604.24	2039.95	1433.92	1061.19
URMC0037	A012	M	2020	Sep	ED	ICU admission	POS		61.9889	16	1337.28	882.898	366.031	937.843	497.111	316.77
URMC0038	A018	F	2020	Jul	ED	ICU admission	POS		70.7722	17	835.875	458.93	39.1816	1770.53	1077.95	1301.33
URMC0039	A010	F	2020	Aug	ED	ICU admission	POS		63.8694	17	668.259	222.93	216.375	4628.99	4052.74	1262.87
URMC0040	A006	M	2020	Sep	ED	Non-ICU	POS		86.1833	17	140.02	45.6367	57.3027	77.3613	312.854	789.016
URMC0041	A019	F	2020	Jul	ED	ICU admission	POS		79.1361	18	1546.09	909.105	3047.13	2446.19	1349.22	1196.78
URMC0042	A011	M	2020	Jul	ED	Non-ICU	POS		69.2194	18	2933.79	3750.62	254.432	1174.93	287.904	2081.35
URMC0043	A013	M	2020	Aug	ED	Non-ICU	POS		70.2139	18	691.689	146.154	85.9922	1157.91	381.417	1112.88
URMC0044	A017	F	2020	Aug	ED	ICU admission	POS		69.7389	18	1712	2001.75	1181.22	1424.5	1087.42	744.871
URMC0045	A017	F	2020	Aug	ED	ICU admission	POS		69.7389	18	2285.89	2558.93	1487.39	1518.16	1097.52	721.407
URMC0046	A004	M	2020	Jul	ED	ICU admission	POS	POS	57.5778	19	63.1406	53.1035	253.771	2598.8	2308.85	643.634
URMC0047	A019	F	2020	Jul	ED	ICU admission	POS		79.1389	19	1505.74	817.281	2587.01	2405.78	1244.5	1088.43
URMC0048	A017	F	2020	Aug	ED	ICU admission	POS		69.7417	19	5062.23	5685.94	3399.65	1706.27	1197.73	924.15
URMC0049	A004	M	2020	Jul	ED	ICU admission	POS	POS	57.5806	20	54.1455	44	178.779	2610.98	2286.82	560.766
URMC0050	A020	F	2020	Aug	ED	Non-ICU	POS		73.6722	20	619.331	148.928	127.236	1751.86	842.643	1707.59
URMC0051	A017	F	2020	Aug	ED	ICU admission	POS		69.7444	20	47.9688	36.9102	24.3623	110.414	17.4102	44.7627
URMC0052	A010	F	2020	Aug	ED	ICU admission	POS		63.8778	20	540.707	208.115	170.878	4489.13	3956.8	940.855
URMC0053	A010	F	2020	Aug	ED	ICU admission	POS		63.8778	20	622.831	230.977	198.635	4585.81	4020.63	1045.12
URMC0054	A009	F	2020	May	ED	ICU admission	POS		57.9167	21	1021.87	294.682	731.073	1944.57	1624.81	1277.36
URMC0055	A021	F	2020	Jul	ED	Non-ICU	POS		77.1472	21	1373.77	593.773	221.064	1074.4	545.911	1532.76
URMC0056	A011	M	2020	Aug	ED	Non-ICU	POS		69.225	21	2614.88	3443.79	201.181	1173.13	271.865	1786.71
URMC0057	A013	M	2020	Aug	ED	Non-ICU	POS		70.2222	21	1440.47	383.931	369.646	2371.76	1116.86	2232.92
URMC0058	A015	F	2020	Apr	ED	ICU admission	POS		81.6667	22	940.367	306.301	147.111	2010.73	1117.31	786.762
URMC0059	A004	M	2020	Jul	ED	ICU admission	POS	POS	57.5889	23	48.8848	43.541	198.328	2462.1	2177.25	602.201
URMC0060	A013	M	2020	Aug	ED	Non-ICU	POS		70.2278	23	1635.14	451.371	498.11	2603.77	1302.04	2669.03
URMC0061	A017	F	2020	Aug	ED	ICU admission	POS		69.75	23	2473.46	2840.82	1443.49	1353.74	1001.71	622.518
URMC0062	A010	F	2020	Sep	ED	ICU admission	POS		63.8833	23	495.155	210.895	151.937	4692.84	4033.91	628.534
URMC0063	A022	F	2020	Apr	ED	Non-ICU	POS		39.4917	25	25.8223	19.2793	35.3916	17.0176	17.2617	10.456
URMC0064	A017	F	2020	Sep	ED	ICU admission	POS		69.7556	25	2286.42	2665.64	1292.89	1270	933.844	534.818
URMC0065	A008	M	2020	Apr	ED	ICU admission	POS		60.7389	26	550.293	249.215	49.6758	2087.84	1029.62	1152.48
URMC0066	A021	F	2020	Jul	ED	Non-ICU	POS		77.1611	26	2936	1787.68	245.807	2774.99	1990.38	2227.92
URMC0067	A004	M	2020	Aug	ED	ICU admission	POS	POS	57.5944	26	44.627	38.4062	192.275	2309.29	2035.28	607.393
URMC0068	A016	M	2020	Jul	ED	ICU admission	POS	POS	52.1056	28	2711.82	1929.18	304.256	2513.22	1868.96	985.684
URMC0069	A021	F	2020	Jul	ED	Non-ICU	POS		77.1667	28	2401.13	1416.82	159.514	2586.36	1812.74	1699.79
URMC0070	A004	M	2020	Aug	ED	ICU admission	POS	POS	57.6028	29	53.4033	44.4023	254.145	2739.78	2424.46	774.642
URMC0071	A004	M	2020	Aug	ED	ICU admission	POS	POS	57.6056	30	46.3066	39.8008	202.026	2054.82	1825.23	551.232
URMC0072	A004	M	2020	Aug	ED	ICU admission	POS	POS	57.6083	31	50.8652	41.2695	208.299	2234.14	1921.63	606.992
URMC0073	A023	F	2020	Aug	ED	Non-ICU	POS		55.9028	32	888.518	301.097	60.1435	3248.75	1760.83	1735.95
URMC0074	A024	M	2020	Apr	ED	ICU admission	POS		71.8056	34	2903.03	2121.79	167.913	1761.83	1155.34	450.264
URMC0075	A013	M	2020	Aug	ED	Non-ICU	POS		70.2583	34	1843.09	788.217	439.526	2687.05	1366.25	2542.5
URMC0076	A004	M	2020	Aug	ED	ICU admission	POS	POS	57.6222	36	48.9746	35.623	165.449	1981.85	1736.01	501.631
URMC0077	A013	M	2020	Aug	ED	Non-ICU	POS		70.2694	38	1459.15	639.676	320.56	2613.3	1278.29	2274.71
URMC0078	A017	F	2020	Sep	ED	ICU admission	POS		69.7917	38	1084.96	1329.85	774.528	733.424	555.522	333.057
URMC0079	A010	F	2020	Sep	ED	ICU admission	POS		63.925	38	160.855	94.4482	55.8506	4122.49	2895.92	148.367
URMC0080	A017	F	2020	Sep	ED	ICU admission	POS		69.7944	39	1270.16	1544.19	893.916	806.199	603.477	340.686
URMC0081	A016	M	2020	Aug	ED	ICU admission	POS	POS	52.1417	42	1135.01	824.281	123.969	3308.12	2165.27	740.211
URMC0082	A011	M	2020	Aug	ED	Non-ICU	POS		69.2833	42	2646.18	3686.66	112.514	1574.31	394.088	1614.82
URMC0083	A010	F	2020	Sep	ED	ICU admission	POS		63.9389	43	117.264	69.6416	48.4707	3796.63	2601.7	117.98
URMC0084	A023	F	2020	Aug	ED	Non-ICU	POS		55.9361	44	634.104	228.952	43.2647	3175.39	1517.51	1515.71
URMC0085	A017	F	2020	Sep	ED	ICU admission	POS		69.8111	45	963.265	1283.49	828.463	576.354	446.512	268.52
URMC0086	A021	F	2020	Aug	ED	Non-ICU	POS		77.225	50	1491.49	1262.54	60.1377	4079.9	2743.76	2264.96
URMC0087	A021	F	2020	Aug	ED	Non-ICU	POS		77.2306	52	1232.93	1001.22	46.1641	3754.55	2431.22	1702.66
URMC0088	A025	M	2020	Jul	ED	Non-ICU	POS	POS	12.6611	53	56.209	40.8887	25.3398	498.684	211.277	121.898
URMC0089	A026	F	2020	Aug	ED	Non-ICU	POS		60.4389	54	750.869	442.244	94.6973	3550.49	2020.44	2640.86
URMC0090	A027	M	2020	Jun	ED	Non-ICU	POS	POS	41.3972	58	139.081	38.123	54.3633	226.292	57.835	422.906
URMC0091	A028	F	2020	Jun	ED	Non-ICU	POS	POS	43.9028	74	342.24	371.513	59.9805	252.302	72.9502	347.88
URMC0092	A029	M	2020	Jul	ED	ICU admission	POS		56.9444	74	20.9102	15.0967	26.2949	198.857	62	437.579
URMC0093	A030	F	2020	Jun	ED	Non-ICU	POS	POS	41.9417	75	64.6523	44.0625	72.4365	413.729	196.104	325.621
URMC0094	A031	M	2020	Jul	ED	ICU admission	POS		36.4556	76	237.342	192.928	43.0859	1304.98	652.91	1270.5
URMC0095	A032	F	2020	Jun	ED	Non-ICU	POS	POS	29.3417	79	121.085	155.032	29.4932	126.01	39.6475	75.5752
URMC0096	A033	M	2020	Aug	ED	Non-ICU	POS		30.1833	80	36.1504	41.1484	26.4268	119.705	32.2109	96.4531
URMC0097	A029	M	2020	Aug	ED	ICU admission	POS		56.9611	81	26.2412	15.5566	39.9141	337.463	106.215	790.105
URMC0098	A031	M	2020	Jul	ED	ICU admission	POS		36.4722	82	184.852	149.565	46.1973	1397.82	743.975	1620.39
URMC0099	A033	M	2020	Aug	ED	Non-ICU	POS		30.1889	82	19.4355	22.9727	20.5332	65.7139	18.5938	54.832
URMC0100	A034	M	2020	Jun	ED	Non-ICU	NEG	POS	36.2278	83	269.054	118.211	34.1152	2725.37	809.918	804.521
URMC0101	A031	M	2020	Jul	ED	ICU admission	POS		36.4778	84	169.832	142.857	45.2188	1417.08	745.966	1669.5
URMC0102	A035	F	2020	Jun	ED	Non-ICU	NEG	POS	47.1417	85	115.283	40.2109	28.3711	773.48	90.5391	210.979
URMC0103	A036	F	2020	Jun	ED	Non-ICU	POS	POS	35.3639	85	174.246	168.805	73.4336	469.277	264.822	505.336
URMC0104	A031	M	2020	Aug	ED	ICU admission	POS		36.4806	86	184.061	148.192	47.4297	1567.7	823.322	1739.59
URMC0105	A037	M	2020	Jun	ED	Non-ICU	POS	POS	44.5917	89	51.1953	39.4707	249.756	208.871	42.0664	132.984
URMC0106	A038	F	2020	Jun	ED	Non-ICU	POS	POS	82.5778	94	188.889	26.7891	42.4629	2054.27	780.67	840.219
URMC0107	A033	M	2020	Aug	ED	Non-ICU	POS		30.2222	94	25.0781	25.3203	25.9336	155.17	42.1641	70.4375
URMC0108	A039	F	2020	Jun	ED	Non-ICU	POS	POS	29.1306	102	40.0312	28.627	30.1094	288.342	130.123	248.836
URMC0109	A040	F	2020	Aug	ED	Non-ICU	POS	POS	62.3917	115	135.646	107.267	45.5732	582.52	238.079	107.646
URMC0110	A041	F	2020	Aug	ED	Non-ICU	POS	POS	33.375	134	303.443	129.957	52.8955	199.037	40.8887	40.0098
URMC0111	A042	F	2020	Aug	ED	Non-ICU	POS	POS	40.225	138	107.383	60.0615	50.4297	667.787	104.626	221.756
URMC0112	A038	F	2020	Aug	ED	Non-ICU	POS	POS	82.8	175	36.6074	19.1934	31.5723	816.488	295.93	173.42
URMC0113	A043	F	2020	Apr	Inpatient	ICU admission	POS		75.3722	1	29.2852	18.7539	18.376	72.6035	40.3262	40.6397
URMC0114	A044	M	2020	Apr	Inpatient	ICU admission	POS	POS	62.4472	1	12.3359	18.1816	36.1709	8.39648	10.0977	14.082
URMC0115	A045	M	2020	Apr	Inpatient	Non-ICU	POS		69.9972	2	59.7002	340.498	375.029	164.41	18.3574	30.084
URMC0116	A046	M	2020	Apr	Inpatient	ICU admission	POS		75.4083	2	11.7168	20.6074	25.2402	9.37109	12.0977	14.6309
URMC0117	A047	M	2020	Apr	Inpatient	ICU admission	POS		79.7056	2	9.50879	17.3525	25.9014	9.47266	11.9629	20.7588
URMC0118	A048	F	2020	Apr	Inpatient	Non-ICU	POS		68.6361	2	12.0078	15.9004	17.9053	8.20117	11.875	23.5889
URMC0119	A049	M	2020	Jul	Inpatient	Non-ICU	POS		44.8222	2	597.264	338.534	49.7178	34.3027	11.9473	34.6045
URMC0120	A050	M	2020	Sep	Inpatient	Non-ICU	POS		56.5944	2	1177.05	601.438	89.4668	2957.18	1633.03	1729.93
URMC0121	A051	F	2020	Apr	Inpatient	ICU admission	POS		74.1028	3	94.7627	54.6406	56.8008	186.642	60.3496	67.2783
URMC0122	A043	F	2020	Apr	Inpatient	ICU admission	POS		75.3778	3	33.7832	18.6348	22.9727	58.3105	37.0898	40.29
URMC0123	A052	F	2020	Apr	Inpatient	ICU admission	POS		64.075	3	106.057	1855.86	300.602	256.766	1325.52	1794.09
URMC0124	A053	M	2020	Apr	Inpatient	ICU admission	POS		60.1222	3	10.9414	18.75	20.4932	10.0625	12.3301	19.1074
URMC0125	A054	F	2020	May	Inpatient	Non-ICU	POS		56.5611	3	436.687	177.536	70.9336	245.483	48.8203	684.548
URMC0126	A055	F	2020	Apr	Inpatient	Non-ICU	POS		84.6889	4	16.6338	51.002	115.517	65.5518	22.8496	120.086
URMC0127	A056	F	2020	Apr	Inpatient	ICU admission	POS		55.4278	5	30.1348	173.223	50.3457	108.319	52.1152	85.4238
URMC0128	A057	M	2020	Apr	Inpatient	ICU admission	POS		70.1861	5	12.2109	19.5605	25.0254	11.5137	10.4434	45.0391
URMC0129	A058	M	2020	Apr	Inpatient	ICU admission	POS		77.3694	5	23.9863	99.3106	320.701	18.1387	23.5996	716.801
URMC0130	A059	F	2020	Apr	Inpatient	ICU admission	POS		75.0722	5	36.8301	17.0938	19.4365	63.9375	45.4473	50.1992
URMC0131	A060	M	2020	Apr	Inpatient	ICU admission	POS		84.6639	5	21.9297	13.7344	12.6787	50.2871	35.1846	28.1152
URMC0132	A061	F	2020	Apr	Inpatient	ICU admission	POS		85.0111	5	46.1494	31.3789	69.1006	124.235	72.2695	60.665
URMC0133	A061	F	2020	Apr	Inpatient	ICU admission	POS		85.0111	5	10.5635	17.1602	56.4941	7.44434	9.83789	10.0039
URMC0134	A061	F	2020	Apr	Inpatient	ICU admission	POS		85.0111	5	31.7461	20.0928	43.7022	86.4531	47.5615	44.376
URMC0135	A062	F	2020	Apr	Inpatient	ICU admission	POS		86.6472	5	260.848	69.7656	42.3203	401.279	250.527	338.648
URMC0136	A063	M	2020	Apr	Inpatient	ICU admission	POS		64.7111	5	16.9932	13.9258	353.944	16.9492	16.002	26.1084
URMC0137	A055	F	2020	Apr	Inpatient	Non-ICU	POS		84.6917	5	268.262	85.1309	137.922	486.398	64.4775	315.084
URMC0138	A064	F	2020	Sep	Inpatient	Non-ICU	POS		48.4111	5	67.3359	30.7393	19.7031	266.131	232.386	16.4639
URMC0139	A065	F	2020	Apr	Inpatient	ICU admission	POS		53.0833	6	24.5742	280.6	456.776	212.804	857.256	197.932
URMC0140	A066	F	2020	Apr	Inpatient	ICU admission	POS		69.1278	6	68.3106	254.592	146.002	41.2324	606.119	566.019
URMC0141	A059	F	2020	Apr	Inpatient	ICU admission	POS		75.075	6	11.6816	16.8447	20.5137	7.72266	9.70801	19.585
URMC0142	A043	F	2020	Apr	Inpatient	ICU admission	POS		75.3861	6	242.448	97.6641	145.781	245.366	66.7168	106.637
URMC0143	A063	M	2020	Apr	Inpatient	ICU admission	POS		64.7139	6	11.1758	18.1279	72.8057	8.93457	10.0605	25.3877
URMC0144	A067	F	2020	Apr	Inpatient	Non-ICU	POS		17.8278	6	12.2822	19.0527	27.21	7.8623	9.85547	17.7754
URMC0145	A068	M	2020	May	Inpatient	Non-ICU	POS		70.0194	6	640.383	216.771	52.1694	557.416	114.774	1187.24
URMC0146	A064	F	2020	Sep	Inpatient	Non-ICU	POS		48.4139	6	117.255	45.8555	20.0303	141.325	146.008	24.3105
URMC0147	A069	M	2020	Apr	Inpatient	ICU admission	POS		54.1278	7	437.51	81.5332	30.0205	1261.99	351.119	276.213
URMC0148	A069	M	2020	Apr	Inpatient	ICU admission	POS		54.1278	7	30.4785	134.449	43.2725	612.904	814.68	628.61
URMC0149	A070	F	2020	Apr	Inpatient	ICU admission	POS		71.8556	7	11.7578	20.0723	21.7598	9.20215	10.9414	17.166
URMC0150	A071	M	2020	Apr	Inpatient	ICU admission	POS		75.7556	7	21.1934	247.651	40.3516	134.525	220.057	852.492
URMC0151	A072	F	2020	Apr	Inpatient	ICU admission	POS		61.825	7	28.8887	223.363	207.867	61.6504	867.977	1179.25
URMC0152	A073	F	2020	Apr	Inpatient	Non-ICU	POS		70.0389	7	32.0234	167.92	56.1768	50.6387	31.251	55.3428
URMC0153	A074	F	2020	Apr	Inpatient	ICU admission	POS		90.4861	7	28.7988	111.773	153.197	10.4336	12.4111	18.7773
URMC0154	A064	F	2020	Sep	Inpatient	Non-ICU	POS		48.4167	7	252.829	81.2617	21.2529	294.158	317.586	36.2022
URMC0155	A071	M	2020	Apr	Inpatient	ICU admission	POS		75.7583	8	32.5	458.008	55.3086	255.377	703.625	1142.62
URMC0156	A075	F	2020	Apr	Inpatient	ICU admission	POS		63.625	8	12.4414	28.7275	18.3906	7.55469	11.5283	15.6748
URMC0157	A052	F	2020	Apr	Inpatient	ICU admission	POS		64.0889	8	1513.61	1223.24	179.082	2666.19	1334.84	1336.56
URMC0158	A076	M	2020	Apr	Inpatient	Non-ICU	POS		91.1667	9	130.412	24.7422	46.0088	52.502	10.1484	82.3232
URMC0159	A060	M	2020	Apr	Inpatient	ICU admission	POS		84.675	9	1303.64	509.928	301.938	730.422	69.5547	1353.15
URMC0160	A059	F	2020	Apr	Inpatient	ICU admission	POS		75.0833	9	138.705	30.418	23.375	101.211	29.6348	45.2676
URMC0161	A072	F	2020	Apr	Inpatient	ICU admission	POS		61.8306	9	30.5127	241.168	277.119	105.733	1591.03	1420.03
URMC0162	A077	M	2020	Apr	Inpatient	ICU admission	POS		66.6889	9	14.375	57.6191	105.986	9.29688	21.9355	12.2031
URMC0163	A073	F	2020	Apr	Inpatient	Non-ICU	POS		70.0444	9	1247.11	422.863	148.969	482.434	143.734	230.105
URMC0164	A074	F	2020	Apr	Inpatient	ICU admission	POS		90.4917	9	144.584	95.2031	109.762	46.9277	20.542	193.947
URMC0165	A052	F	2020	Apr	Inpatient	ICU admission	POS		64.0917	9	101.686	1190.98	160.369	306.238	1760.53	1647.24
URMC0166	A059	F	2020	Apr	Inpatient	ICU admission	POS		75.0861	10	42.8486	80.9824	30.041	100.539	56.0498	87.5234
URMC0167	A061	F	2020	Apr	Inpatient	ICU admission	POS		85.025	10	52.084	816.723	356.43	9.01758	21.5674	265.898
URMC0168	A078	F	2020	Aug	Inpatient	Non-ICU	POS	POS	92.8639	10	77.3672	27.1719	32.7676	373.061	180.795	268.533
URMC0169	A069	M	2020	Apr	Inpatient	ICU admission	POS		54.1389	11	53.248	217.438	64.0977	1082.89	3182.08	3767.79
URMC0170	A066	F	2020	Apr	Inpatient	ICU admission	POS		69.1417	11	219.73	195.013	54.2666	1148.34	1025.52	667.672
URMC0171	A076	M	2020	Apr	Inpatient	Non-ICU	POS		91.1722	11	201.443	49.7559	99.2871	171.434	51.2227	250.154
URMC0172	A079	M	2020	Apr	Inpatient	ICU admission	POS		62.625	11	17.4355	57.6377	247.775	55.2275	112.543	368.084
URMC0173	A061	F	2020	Apr	Inpatient	ICU admission	POS		85.0278	11	1850.94	2819.11	695.5	98.1494	126.39	1139.36
URMC0174	A080	F	2020	Apr	Inpatient	ICU admission	POS		60.7667	11	167.932	35.1094	229.876	1755.68	957.726	2957.9
URMC0175	A081	F	2020	Apr	Inpatient	ICU admission	POS	POS	60.9583	12	17.0742	96.6045	97.3769	198.458	495.244	251.6
URMC0176	A082	M	2020	Apr	Inpatient	ICU admission	POS		51.7889	12	53.9746	493.64	334.68	646.637	662.307	1327.07
URMC0177	A083	M	2020	Apr	Inpatient	Non-ICU	POS		74.85	12	1339.65	604.014	492.189	2587.74	1419.09	3108.27
URMC0178	A084	M	2020	Apr	Inpatient	ICU admission	POS		69.075	13	22.0898	17.9766	21.8994	65.0273	37.2012	42.7559
URMC0179	A085	F	2020	Apr	Inpatient	ICU admission	POS		63.5083	13	1142.69	894.788	297.508	235.447	118.718	571.627
URMC0180	A066	F	2020	Apr	Inpatient	ICU admission	POS		69.1472	13	74.4277	281.438	64.7686	73.25	1173.91	713.918
URMC0181	A085	F	2020	Apr	Inpatient	ICU admission	POS		63.5083	13	80.5312	835.775	205.464	51.6074	48.2041	294.37
URMC0182	A086	M	2020	Apr	Inpatient	ICU admission	POS		47.2222	13	5241.78	4870.39	1749.98	1782.14	454.842	741.314
URMC0183	A087	M	2020	May	Inpatient	ICU admission	POS		49.9583	13	1934.29	844.686	267.84	833.458	211.122	1000.39
URMC0184	A088	F	2020	Apr	Inpatient	ICU admission	POS		66.05	14	21.9639	27.7393	29.2051	64.0596	36.3008	44.7568
URMC0185	A069	M	2020	Apr	Inpatient	ICU admission	POS		54.1472	14	678.887	200.1	54.6543	3515.64	2572.22	3048.4
URMC0186	A057	M	2020	Apr	Inpatient	ICU admission	POS		70.2111	14	477.95	120.298	81.0381	2614.17	1265.71	3370.03
URMC0187	A063	M	2020	Apr	Inpatient	ICU admission	POS		64.7361	14	2219.98	1426.01	325.16	1236.37	376.71	408.248
URMC0188	A089	M	2020	Sep	Inpatient	ICU admission	POS		79	14	1288.22	1019.06	147.036	1526.39	533.321	2619.11
URMC0189	A090	F	2020	Sep	Inpatient	ICU admission	POS		72	14	875.049	1702.21	2146.43	1820.59	1273.49	650.445
URMC0190	A091	M	2020	Apr	Inpatient	ICU admission	POS		60.6444	15	34.2832	491.417	69.0488	245.496	1653.35	2534.95
URMC0191	A057	M	2020	Apr	Inpatient	ICU admission	POS		70.2139	15	41.3935	194.737	135.696	169.39	2000.96	3268.23
URMC0192	A052	F	2020	Apr	Inpatient	ICU admission	POS		64.1083	15	936.141	647.326	103.068	2641.89	1174.96	902.688
URMC0193	A048	F	2020	May	Inpatient	Non-ICU	POS		68.6722	15	680.013	434.805	91.0332	1878.53	915.098	2799.94
URMC0194	A092	F	2020	Apr	Inpatient	Non-ICU	POS		61.9083	16	184.049	61.999	42.0957	746.139	332.377	393.637
URMC0195	A093	F	2020	Apr	Inpatient	ICU admission	POS		69.6889	16	172.473	73.5654	41.3789	338.958	51.9834	345.201
URMC0196	A094	M	2020	Apr	Inpatient	ICU admission	POS		46.7111	17	349.38	292.963	136.874	1059.45	775.69	1588.94
URMC0197	A095	M	2020	Apr	Inpatient	ICU admission	POS		39.8861	17	129.066	2288.9	134.014	390.258	1876.42	2418.68
URMC0198	A096	F	2020	Apr	Inpatient	ICU admission	POS		57.6528	18	452.55	299.117	218.048	2414.29	1432.95	1276
URMC0199	A097	M	2020	Apr	Inpatient	Non-ICU	POS		68.7861	18	20.9531	338.857	271.44	536.496	592.41	539.268
URMC0200	A098	M	2020	Apr	Inpatient	ICU admission	POS		69.5694	18	224.326	75.4121	91.1836	1426.05	682.127	3082.32
URMC0201	A099	M	2020	May	Inpatient	ICU admission	POS		64.0639	19	3393.38	1841.67	114.338	2033.12	1249.49	1985.31
URMC0202	A044	M	2020	May	Inpatient	ICU admission	POS	POS	62.4972	19	861.602	543.422	234.191	1111.94	516.314	542.931
URMC0203	A100	M	2020	Apr	Inpatient	ICU admission	POS		71.1944	20	162.378	300.301	144.797	194.829	4032.12	2617.18
URMC0204	A101	M	2020	Apr	Inpatient	ICU admission	POS		73.4083	20	594.297	328.781	120.934	3404.81	2129.32	733.301
URMC0205	A102	F	2020	Apr	Inpatient	ICU admission	POS		69.8194	20	46.168	820.499	177.428	163.5	1008.13	1867.71
URMC0206	A103	M	2020	Apr	Inpatient	ICU admission	POS		69.2833	20	75.207	506.014	149.496	216.842	1780.15	2332.55
URMC0207	A104	M	2020	Apr	Inpatient	ICU admission	POS		55.5306	20	46.2402	434.873	27.7295	180.674	1701.51	1475.06
URMC0208	A096	F	2020	Apr	Inpatient	ICU admission	POS		57.6583	20	33.7969	395.18	166.943	416.691	1746.75	1599.12
URMC0209	A069	M	2020	Apr	Inpatient	ICU admission	POS		54.1639	20	717.464	209.125	59.9912	3530.78	2641.63	2703.2
URMC0210	A070	F	2020	Apr	Inpatient	ICU admission	POS		71.8917	20	812.211	293.18	178.47	2669.75	1310.53	1753.33
URMC0211	A105	F	2020	Apr	Inpatient	ICU admission	POS		88.1139	20	699.154	532.037	151.957	1209.79	630.646	547.011
URMC0212	A086	M	2020	Apr	Inpatient	ICU admission	POS		47.2417	20	59.7041	1728.11	717.736	474.914	1879.55	1924.69
URMC0213	A106	F	2020	Apr	Inpatient	ICU admission	POS		62.4056	20	953.306	1693.47	255.764	2099.34	784.959	2046.75
URMC0214	A107	M	2020	Aug	Inpatient	ICU admission	POS		24.9194	20	428.273	185.181	225.91	724.434	171.017	184.446
URMC0215	A108	M	2020	Apr	Inpatient	Non-ICU	POS		62.2917	21	2413.14	1486.25	165.352	3292.04	2605.32	2043.86
URMC0216	A109	M	2020	Apr	Inpatient	Non-ICU	POS		45.4639	21	3790.07	4470.53	210.624	2001.71	1618.86	2977.97
URMC0217	A110	M	2020	Apr	Inpatient	ICU admission	POS		92.3694	21	2892.55	2218.83	4434.97	1576.98	615.23	1449.03
URMC0218	A081	F	2020	Apr	Inpatient	ICU admission	POS	POS	60.9833	21	650.668	297.788	440.812	2960.69	1789.76	1101.19
URMC0219	A079	M	2020	Apr	Inpatient	ICU admission	POS		62.6528	21	151.691	52.665	219.471	1307	445.358	589.743
URMC0220	A092	F	2020	Apr	Inpatient	Non-ICU	POS		61.9222	21	245.998	78.1231	49.7617	1097.39	485.756	614.521
URMC0221	A061	F	2020	Apr	Inpatient	ICU admission	POS		85.0556	21	5711.28	4527.67	988.828	784.004	330.316	1583.47
URMC0222	A111	M	2020	May	Inpatient	ICU admission	POS		45.2194	21	711.668	172.578	654.592	2356	886.827	837.101
URMC0223	A112	F	2020	Jun	Inpatient	Non-ICU	POS	POS	43.8222	21	693.665	139.296	176.795	2516.09	1155.34	3577.69
URMC0224	A107	M	2020	Aug	Inpatient	ICU admission	POS		24.9222	21	397.408	172.665	203.436	727.576	166.668	184.555
URMC0225	A089	M	2020	Sep	Inpatient	ICU admission	POS		79.0194	21	4895.2	6192.61	280.979	2068.32	776.775	3675.96
URMC0226	A113	M	2020	Apr	Inpatient	ICU admission	POS		68.8083	22	103.697	92.0195	41.5039	333.049	137.062	122.521
URMC0227	A114	F	2020	Apr	Inpatient	ICU admission	POS		61.3472	22	378.002	151.424	70.4805	3103.28	1758.75	1245.66
URMC0228	A088	F	2020	Apr	Inpatient	ICU admission	POS		66.0722	22	2680.61	1204.78	35.4746	1571.15	895.125	583.808
URMC0229	A102	F	2020	Apr	Inpatient	ICU admission	POS		69.825	22	1147.01	587.982	182.811	2085.95	783.651	2486.86
URMC0230	A115	M	2020	Apr	Inpatient	Non-ICU	POS	POS	58.7194	22	75.4614	49.0762	72.3628	705.737	49.1836	282.977
URMC0231	A094	M	2020	Apr	Inpatient	ICU admission	POS		46.725	22	215.769	108.723	40.5312	1042.21	457.979	551.402
URMC0232	A057	M	2020	Apr	Inpatient	ICU admission	POS		70.2333	22	483.776	143.986	106.856	2688.19	1297.63	3362.01
URMC0233	A059	F	2020	Apr	Inpatient	ICU admission	POS		75.1194	22	428.344	106.115	71.1289	3210.42	1818.47	1323.62
URMC0234	A086	M	2020	Apr	Inpatient	ICU admission	POS		47.2472	22	1977.57	1570.84	720.196	3158.15	1578.46	1946.12
URMC0235	A061	F	2020	Apr	Inpatient	ICU admission	POS		85.0583	22	5427.45	4507.04	971.082	998.971	477.51	2315.98
URMC0236	A114	F	2020	Apr	Inpatient	ICU admission	POS		61.35	23	457.471	166.201	75.4863	2819.72	1498.63	1007.06
URMC0237	A096	F	2020	Apr	Inpatient	ICU admission	POS		57.6667	23	586.066	380.1	284.648	3084.17	1818.19	1800.34
URMC0238	A106	F	2020	May	Inpatient	ICU admission	POS		62.4139	23	643.775	1033.92	173.947	2230.74	835.345	2489.35
URMC0239	A099	M	2020	May	Inpatient	ICU admission	POS		64.075	23	2141.3	971.042	81.0478	2677.2	1577.6	2174.98
URMC0240	A070	F	2020	Apr	Inpatient	ICU admission	POS		71.9028	24	816.397	291.81	239.613	2636.67	1170.16	1547.37
URMC0241	A065	F	2020	Apr	Inpatient	ICU admission	POS		53.1333	24	1701.08	1258.55	610.506	3662.42	2862.44	1728.07
URMC0242	A043	F	2020	May	Inpatient	ICU admission	POS		75.4361	24	659.516	295.631	82.3477	1178.31	392.711	242.462
URMC0243	A051	F	2020	May	Inpatient	ICU admission	POS		74.1611	24	346.949	148.586	65.7246	1453.69	655.738	501.139
URMC0244	A116	M	2020	Apr	Inpatient	Non-ICU	POS		73.4778	25	489.704	159.094	24.3789	783.162	452.191	1128.05
URMC0245	A117	M	2020	Apr	Inpatient	ICU admission	POS		54.6972	27	32.6221	44.1797	90.8496	87.4375	46.6113	63.6514
URMC0246	A118	F	2020	Apr	Inpatient	ICU admission	POS		70.8583	27	1980.67	447.277	128.338	2034.89	1081.64	2878.73
URMC0247	A105	F	2020	May	Inpatient	ICU admission	POS		88.1333	27	419.748	316.283	89.3545	1179.81	665.961	388.029
URMC0248	A043	F	2020	May	Inpatient	ICU admission	POS		75.4444	27	592.322	282.07	78.6084	1269.96	474.152	318.197
URMC0249	A093	F	2020	May	Inpatient	ICU admission	POS		69.7194	27	317.432	232.867	60.418	2750.8	1363.98	2580.03
URMC0250	A119	F	2020	May	Inpatient	ICU admission	POS		86.5667	27	576.28	383.987	273.557	2739.72	2293.33	2491.63
URMC0251	A120	M	2020	Apr	Inpatient	ICU admission	POS		80.7667	28	30.6387	17.459	25.9707	61.3906	31.6406	48.6445
URMC0252	A104	M	2020	Apr	Inpatient	ICU admission	POS		55.5528	28	929.5	267.646	25.1191	2570.68	1408.27	1033.5
URMC0253	A091	M	2020	Apr	Inpatient	ICU admission	POS		60.6806	28	2062.04	628.455	50.709	1589.12	1086.76	1299.16
URMC0254	A121	M	2020	May	Inpatient	ICU admission	POS		74.7306	28	181.764	64.3652	115.633	468.935	18.2773	1032
URMC0255	A122	F	2020	May	Inpatient	ICU admission	POS		58.775	28	444.809	352.398	154.418	3100.49	1664.4	946.441
URMC0256	A117	M	2020	Apr	Inpatient	ICU admission	POS		54.7028	29	36.4961	42.2812	232.801	82.9531	38.0947	78.5342
URMC0257	A059	F	2020	May	Inpatient	ICU admission	POS		75.1389	29	311.227	90.125	61.5332	3423.71	2119.12	1375.41
URMC0258	A085	F	2020	Apr	Inpatient	ICU admission	POS		63.5556	30	1307.01	938.74	71.1172	824.578	216.221	267.109
URMC0259	A123	M	2020	Apr	Inpatient	ICU admission	POS		68.5111	31	1282.76	792.498	137.146	3987.63	2958.8	2115.86
URMC0260	A113	M	2020	Apr	Inpatient	ICU admission	POS		68.8333	31	1163.46	1075.1	63.4219	1840.75	1262.3	493.639
URMC0261	A124	M	2020	Apr	Inpatient	ICU admission	POS		56.0417	31	1705.52	1090.49	277.785	3016	1464.15	1790.68
URMC0262	A125	F	2020	Apr	Inpatient	Non-ICU	POS		41.3306	31	821.16	485.325	118.162	180.342	32.6201	25.6973
URMC0263	A098	M	2020	May	Inpatient	ICU admission	POS		69.6056	31	309.668	71.8887	59.8574	2507.58	1643.6	2468.98
URMC0264	A086	M	2020	May	Inpatient	ICU admission	POS		47.2722	31	1355.94	884.002	357.391	3491.93	1523.58	1481.42
URMC0265	A126	F	2020	Apr	Inpatient	ICU admission	POS	POS	63.4694	32	273.691	81.9394	57.5625	2539.31	1614.59	545.178
URMC0266	A056	F	2020	May	Inpatient	ICU admission	POS		55.5028	32	817.756	791.662	49.207	3528.73	1467.06	982.035
URMC0267	A051	F	2020	May	Inpatient	ICU admission	POS		74.1833	32	219.166	119.469	51.4102	2672.18	1731.77	478.023
URMC0268	A120	M	2020	Apr	Inpatient	ICU admission	POS		80.7806	33	31.3262	18.0605	26.9863	78.5156	46.9824	54.2832
URMC0269	A127	F	2020	Apr	Inpatient	ICU admission	POS		89.0222	33	995.631	251.133	170.613	1079.82	375.357	959.812
URMC0270	A088	F	2020	Apr	Inpatient	ICU admission	POS		66.1056	34	4415.08	2595.03	54.2139	2853.34	2219.65	1571.18
URMC0271	A117	M	2020	Apr	Inpatient	ICU admission	POS		54.7194	35	587.766	489.953	3500.19	947.996	153.439	1412.19
URMC0272	A128	M	2020	Apr	Inpatient	ICU admission	POS		53.4944	35	1010.51	713.18	195.296	1180.9	423.572	339.473
URMC0273	A129	M	2020	May	Inpatient	Non-ICU	POS		32.8278	35	211.848	154.025	38.291	435.273	185.686	56.1084
URMC0274	A130	M	2020	May	Inpatient	Non-ICU	POS		71.5444	37	533.91	338.125	111.633	2844.19	1038.88	576.335
URMC0275	A086	M	2020	May	Inpatient	ICU admission	POS		47.2889	37	2670.81	1586.44	658.003	3204.93	1715.87	1803.42
URMC0276	A131	M	2020	Apr	Inpatient	ICU admission	POS		57.7194	39	484.574	137.689	245.87	2855.77	1317.37	810.807
URMC0277	A065	F	2020	May	Inpatient	ICU admission	POS		53.175	39	714.454	552.402	143.11	3469.1	3338.64	914.319
URMC0278	A120	M	2020	Apr	Inpatient	ICU admission	POS		80.8	40	51.5352	26.9131	26.3086	126.106	38.4434	56.1338
URMC0279	A059	F	2020	May	Inpatient	ICU admission	POS		75.1694	40	202.716	51.1455	51.7197	3386.67	1844.71	1098.89
URMC0280	A121	M	2020	May	Inpatient	ICU admission	POS		74.7639	40	353.567	150.636	56.5366	3095.28	1273.69	1631.15
URMC0281	A132	F	2020	Apr	Inpatient	ICU admission	POS		60.225	43	189.377	151.709	52.2461	2749.94	1339.61	3439.23
URMC0282	A120	M	2020	Apr	Inpatient	ICU admission	POS		80.825	49	606.158	369.631	30.1094	1034.04	136.127	79.7031
URMC0283	A104	M	2020	May	Inpatient	ICU admission	POS		55.6139	50	174.242	64.4741	99.8091	1192.88	544.025	530.259
URMC0284	A120	M	2020	Apr	Inpatient	ICU admission	POS		80.8306	51	1367.5	1006.94	46.1875	1673.7	446.67	135.789
URMC0285	A100	M	2020	May	Inpatient	ICU admission	POS		71.2833	52	1420.9	1448.44	266.234	4397.85	3565.84	1958.7
URMC0286	A131	M	2020	May	Inpatient	ICU admission	POS		57.7583	53	197.773	55.1719	87.8994	1616.04	702.922	544.431
URMC0287	A120	M	2020	May	Inpatient	ICU admission	POS		80.8389	54	1012.53	624.029	29.2871	1107.44	261.503	59.6484
URMC0288	A133	F	2020	Jul	Inpatient	Non-ICU	POS	POS	57.9833	59	298.885	84.5332	34.8027	453.281	201.095	731.494
URMC0289	A134	M	2020	Jun	Inpatient	Non-ICU	POS	POS	55.1611	76	27.9834	17.4043	13.5586	576.399	199.506	85.8564
URMC0290	A135	M	2020	Jun	Inpatient	Non-ICU	POS	POS	70.1167	77	22.7812	20.8594	83.4912	262.66	168.984	217.321
URMC0291	A115	M	2020	Jun	Inpatient	Non-ICU	POS	POS	58.8694	77	99.0039	63.6641	27.8574	2747.52	638.051	737.711
URMC0292	A136	M	2020	Jun	Inpatient	Non-ICU	NEG	POS	76.5611	81	223.135	214.938	30.3184	1029.3	396.751	235.069
URMC0293	A081	F	2020	Jul	Inpatient	ICU admission	POS	POS	61.1944	98	61.544	54.6465	85.0029	733.28	310.939	183.222
URMC0294	A137	F	2020	Jul	Inpatient	Non-ICU	POS		67.05	107	71.0254	37.5898	17.752	3214.93	1717.93	1345.85
URMC0295	A137	F	2020	Jul	Inpatient	Non-ICU	POS		67.0556	109	63.2227	33.7676	16.4121	2931.33	1538.16	1267.62
URMC0296	A137	F	2020	Jul	Inpatient	Non-ICU	POS		67.0611	111	59.6133	33.7832	17.9893	2795.12	1461.6	1180.12
URMC0297	A126	F	2020	Jul	Inpatient	ICU admission	POS	POS	63.6917	113	28.6055	12.4434	18.4629	1191.82	439.723	310.152
URMC0298	A137	F	2020	Aug	Inpatient	Non-ICU	POS		67.0667	114	48.2451	27.9668	15.9082	2362.17	1226.41	926.245
URMC0299	A059	F	2020	Aug	Inpatient	ICU admission	POS		75.3889	121	88.4375	22.2969	42.1758	1332.38	368.736	175.858
URMC0300	A059	F	2020	Aug	Inpatient	ICU admission	POS		75.3972	124	95.1152	20.6465	43.9893	1335.3	373.221	188.939
URMC0301	A059	F	2020	Aug	Inpatient	ICU admission	POS		75.4278	135	105.945	27.1055	46.2559	1362.42	335.818	170.014
URMC0302	A061	F	2020	Aug	Inpatient	ICU admission	POS		85.3806	140	277.077	178.287	141.92	1020.98	326.27	391.122
URMC0303	A061	F	2020	Aug	Inpatient	ICU admission	POS		85.3833	141	243.724	160.111	126.322	889.502	280.422	338.338
URMC0304	A085	F	2020	Aug	Inpatient	ICU admission	POS		63.8806	149	166.043	159.861	44.8418	954.738	229.768	199.922
URMC0305	A063	M	2020	Sep	Inpatient	ICU admission	POS		65.1222	156	226.969	153.004	93.3623	1318.46	511.359	53.7695
URMC0306	A138	M	2020	Apr	Nursing home	Non-ICU	POS		76.75	0	13.5879	18.0938	17.041	10.3701	9.02344	15.5117
URMC0307	A139	F	2020	Apr	Nursing home	Non-ICU	POS		82.5861	1	27.207	334.545	150.013	10.8652	201.294	213.055
URMC0308	A138	M	2020	Apr	Nursing home	Non-ICU	POS		76.7556	2	21.0996	17.4639	11.0117	15.041	15.9609	15.2393
URMC0309	A140	M	2020	Apr	Nursing home	Non-ICU	POS		70.7722	2	35.582	380.036	67.793	73.0801	349.622	475.002
URMC0310	A141	F	2020	May	Nursing home	ICU admission	POS		86.6972	2	14.6621	70.9883	36.6621	17.0059	58.0508	150.506
URMC0311	A142	F	2020	Apr	Nursing home	ICU admission	POS		80.6639	3	113.504	44.8262	20.9531	97.8633	43.7168	64.6943
URMC0312	A140	M	2020	Apr	Nursing home	Non-ICU	POS		70.775	3	615.996	331.287	90.2314	688.449	488.91	555.585
URMC0313	A143	M	2020	Apr	Nursing home	ICU admission	POS		66.975	5	14.8438	81.5606	36.2783	279.167	43.8145	2148.7
URMC0314	A144	M	2020	May	Nursing home	Non-ICU	POS		70.0778	5	20.8193	148.725	21.4268	201.74	167.85	238.247
URMC0315	A145	M	2020	Apr	Nursing home	Non-ICU	POS		71.0806	7	17.6719	17.7051	19.6504	18.9521	13.2188	28.8008
URMC0316	A146	F	2020	Apr	Nursing home	ICU admission	POS		70.6722	7	34.3965	141.846	1014.8	184.892	967.428	501.091
URMC0317	A138	M	2020	Apr	Nursing home	Non-ICU	POS		76.7722	8	208.145	135.499	40.834	119.879	45.707	122.153
URMC0318	A147	M	2020	May	Nursing home	ICU admission	POS		70.5778	8	903.199	616.304	312.974	2130.85	2348.67	3768.18
URMC0319	A144	M	2020	May	Nursing home	Non-ICU	POS		70.0861	8	279.312	184.385	35.1016	1574.6	252.676	250.396
URMC0320	A148	M	2020	Apr	Nursing home	Non-ICU	POS		84.9194	11	50.6621	19.7217	19.6904	29.3066	11.6582	119.379
URMC0321	A149	F	2020	Apr	Nursing home	ICU admission	POS		73.4722	15	5026.52	5351.29	668.012	2579.81	1980.75	3288.96
URMC0322	A150	F	2020	Apr	Nursing home	Non-ICU	POS		82.8556	19	267.461	74.7588	32.4668	520.869	104.398	113.713
URMC0323	A142	F	2020	May	Nursing home	ICU admission	POS		80.7111	20	1007.88	465.148	33.5137	1371.38	397.262	254.023
URMC0324	A151	F	2020	May	Nursing home	Non-ICU	POS		93.15	23	959.429	553.48	1962.56	1629.51	835.902	1627.09
URMC0325	A143	M	2020	May	Nursing home	ICU admission	POS		67.0333	26	669.936	424.549	48.7637	2805.04	651.197	2461.74
URMC0326	A152	M	2020	May	Nursing home	ICU admission	POS		52.9472	27	1276.61	988.656	327.248	1296.02	853.643	1062.89
URMC0327	A153	M	2020	Jun	Nursing home	ICU admission	POS	POS	64.2333	45	980.008	551.104	288.932	2472.91	2152.66	3001.41
URMC0328	A154	M	2020	Jul	Nursing home	Non-ICU	POS		69.8139	80	169.619	152.671	46.0449	1090.92	260.827	209.916
URMC0329	A154	M	2020	Jul	Nursing home	Non-ICU	POS		69.8167	81	234.732	213.581	60.7031	1466.12	373.169	306.683
URMC0330	A154	M	2020	Jul	Nursing home	Non-ICU	POS		69.8194	82	169.467	142.582	43.1973	1042.99	244.912	203.277
URMC0331	A154	M	2020	Jul	Nursing home	Non-ICU	POS		69.8222	83	163.211	142.243	40.625	1037.15	244.589	199.787
URMC0332	A154	M	2020	Aug	Nursing home	Non-ICU	POS		69.8306	87	153.811	130.996	40.833	979.047	231.058	179.709
URMC0333	A154	M	2020	Aug	Nursing home	Non-ICU	POS		69.8389	90	155.717	137.598	40.3516	928.451	216.826	187.045
URMC0334	A154	M	2020	Aug	Nursing home	Non-ICU	POS		69.8722	102	183.422	175.232	50.3398	1147.47	346.05	209.762
URMC0335	A154	M	2020	Aug	Nursing home	Non-ICU	POS		69.8722	102	148.389	136.764	41.9375	844.637	186.205	163.156
URMC0336	A154	M	2020	Aug	Nursing home	Non-ICU	POS		69.8806	105	197.115	180.807	47.6143	1117.74	256.921	211.903
URMC0337	A154	M	2020	Aug	Nursing home	Non-ICU	POS		69.8889	108	190.416	173.893	52.7832	1060.44	234.896	208.266
URMC0338	A154	M	2020	Aug	Nursing home	Non-ICU	POS		69.8889	108	181.362	169.842	48.3076	1019.69	235.606	207.326
URMC0339	A154	M	2020	Aug	Nursing home	Non-ICU	POS		69.8917	109	174.289	169.861	49.9199	1017.17	243.981	218.92
URMC0340	A154	M	2020	Aug	Nursing home	Non-ICU	POS		69.8944	110	156.242	156.11	46.3379	962.312	228.854	198.855
URMC0341	A154	M	2020	Aug	Nursing home	Non-ICU	POS		69.8944	110	68.5459	61.2607	24.4482	372.052	83.1787	91.332
URMC0342	A154	M	2020	Aug	Nursing home	Non-ICU	POS		69.8972	111	164.142	170	48.8799	1021.13	236.674	214.487
URMC0343	A154	M	2020	Aug	Nursing home	Non-ICU	POS		69.9028	113	163.987	166.366	51.7324	1032.44	255.4	206.404
URMC0344	A154	M	2020	Aug	Nursing home	Non-ICU	POS		69.9083	115	148.496	143.659	43.79	971.896	224.244	179.387
URMC0345	A154	M	2020	Sep	Nursing home	Non-ICU	POS		69.9083	116	156.158	151.607	45.7852	1016.91	249.344	195.269
URMC0346	A154	M	2020	Sep	Nursing home	Non-ICU	POS		69.9111	117	145.153	140.938	42.0371	909.371	218.371	181.969
URMC0347	A154	M	2020	Sep	Nursing home	Non-ICU	POS		69.9111	117	160.627	152.852	47.9951	989.885	245.377	201.303
URMC0348	A155	M	2020	Apr	Outpatient	ICU admission	POS		89.8333	2	11.7256	422.874	28.7793	7.22363	10.8096	8.90039
URMC0349	A156	M	2020	Jun	Outpatient	Non-ICU	NEG	POS	18.4333	6	309.555	70.0918	375.248	70.9023	30.6875	619.556
URMC0350	A157	F	2020	Sep	Outpatient	ICU admission	POS		85.3667	6	949.682	901.213	150.707	88.4277	20.5469	237.943
URMC0351	A158	F	2020	Apr	Outpatient	ICU admission	POS		65.9861	7	19.9395	54.5537	216.524	12.6182	23.3555	606.163
URMC0352	A159	M	2020	Apr	Outpatient	ICU admission	POS		61.6917	9	31.4219	27.5225	22.8047	17.6885	6.88281	21.4883
URMC0353	A160	M	2020	Aug	Outpatient	Non-ICU	POS		55.9083	9	29.7539	18.4395	33.623	23.8389	20.4521	16.4043
URMC0354	A161	F	2020	Sep	Outpatient	ICU admission	POS		23.5889	10	1649.53	384.027	233.111	1405.3	405.4	517.194
URMC0355	A162	M	2020	Jul	Outpatient	Non-ICU	POS		16.2056	11	178.834	151.562	50.8877	2309.65	290.314	231.111
URMC0356	A163	M	2020	Jul	Outpatient	Non-ICU	POS		77.8972	11	1996.87	963.161	91.958	513.566	226.291	1006.76
URMC0357	A164	M	2020	Apr	Outpatient	ICU admission	POS		68.6194	12	185.145	75.8477	634.595	155.197	34.4492	916.015
URMC0358	A158	F	2020	Apr	Outpatient	ICU admission	POS		66.0028	13	40.7773	216.662	470.35	65.9414	934.973	4385.3
URMC0359	A165	F	2020	Apr	Outpatient	Non-ICU	POS		25.9028	13	308.496	142.359	80.8301	1342.67	332.055	1070.81
URMC0360	A166	F	2020	Apr	Outpatient	Non-ICU	POS		91.5167	13	1326.16	2055.42	155.817	2527.71	3104.93	1631.6
URMC0361	A163	M	2020	Jul	Outpatient	Non-ICU	POS		77.9028	13	1791.62	884.301	207.314	860.271	429.668	1514.92
URMC0362	A162	M	2020	Jul	Outpatient	Non-ICU	POS		16.2111	13	133.283	110.033	45.7803	2001.79	221.564	183.36
URMC0363	A167	M	2020	Aug	Outpatient	Non-ICU	POS	POS	61.8389	13	51.5098	45.1045	25.832	159.318	65.8076	488.65
URMC0364	A163	M	2020	Jul	Outpatient	Non-ICU	POS		77.9056	14	2684.15	1544.79	506.987	1410.76	838.191	2998.48
URMC0365	A168	F	2020	Sep	Outpatient	Non-ICU	POS		64.6583	15	1378.1	886.61	214.745	2013.35	1473.07	3242.28
URMC0366	A169	M	2020	Apr	Outpatient	Non-ICU	POS		51.6944	16	206.907	139.758	61.9385	171.427	69.875	112.936
URMC0367	A162	M	2020	Aug	Outpatient	Non-ICU	POS		16.2194	17	198.173	174.341	60.418	2551.39	333.248	308.796
URMC0368	A170	F	2020	Aug	Outpatient	ICU admission	POS		45.0472	17	1569.81	540.066	732.15	1759.65	1768.35	2750.03
URMC0369	A171	F	2020	Jun	Outpatient	Non-ICU		POS	23.2389	18	36.2109	21.332	28.9883	88.5635	32.2734	65.8769
URMC0370	A172	M	2020	Aug	Outpatient	Non-ICU		POS	30.1278	18	84.5488	43.2432	60.7168	328.002	132.101	67.709
URMC0371	A173	M	2020	Jun	Outpatient	Non-ICU	NEG	POS	31.5139	19	192.271	71.5381	43.0527	867.665	492.717	606.418
URMC0372	A170	F	2020	Aug	Outpatient	ICU admission	POS		45.0528	19	1313.55	461.957	626.676	2397.8	1933.29	3163.61
URMC0373	A170	F	2020	Aug	Outpatient	ICU admission	POS		45.0556	20	1265.33	469.713	627.705	2507.36	2054.32	3156.42
URMC0374	A162	M	2020	Aug	Outpatient	Non-ICU	POS		16.2306	21	116.037	96.1523	36.3711	1894.66	193.117	174.969
URMC0375	A170	F	2020	Aug	Outpatient	ICU admission	POS		45.0583	21	1084.99	423.174	570.604	2566.79	2014.17	3245.8
URMC0376	A170	F	2020	Aug	Outpatient	ICU admission	POS		45.0583	21	1044.11	400.328	553.22	2574.52	2035.95	3408.46
URMC0377	A162	M	2020	Aug	Outpatient	Non-ICU	POS		16.2361	23	150.209	126.361	41.376	2192.24	241.988	237.365
URMC0378	A174	M	2020	Apr	Outpatient	Non-ICU	POS		71.8778	24	2142.01	1500.18	1132.49	1090.93	623.377	4168.08
URMC0379	A175	F	2020	Apr	Outpatient	Non-ICU	POS		78.0389	25	49.874	30.6367	21.623	15.3359	11.0293	32.8496
URMC0380	A176	M	2020	Jul	Outpatient	ICU admission	POS		50.8667	26	16.5938	13.8252	14.5752	10.0957	9.53809	14.8047
URMC0381	A177	F	2020	Jun	Outpatient	Non-ICU	NEG	POS	58.65	27	10.9453	11.0469	12.7402	10.8027	9.42676	94.1133
URMC0382	A176	M	2020	Jul	Outpatient	ICU admission	POS		50.8694	27	18.623	13.2529	11.7471	17.0098	14.6445	10.2002
URMC0383	A178	M	2020	Aug	Outpatient	Non-ICU	NEG	POS	32.6611	27	63.1816	35.2754	46.418	119.354	39.7422	99.8848
URMC0384	A179	M	2020	Apr	Outpatient	ICU admission	POS		57.775	28	1001.71	589.348	182.012	2226.13	1231.76	746.809
URMC0385	A162	M	2020	Aug	Outpatient	Non-ICU	POS		16.25	28	131.451	108.85	32.8105	2142.24	240.164	218.904
URMC0386	A170	F	2020	Sep	Outpatient	ICU admission	POS		45.075	28	573.059	317.848	434.542	3069.61	2145.69	2710.33
URMC0387	A176	M	2020	Aug	Outpatient	ICU admission	POS		50.8722	29	16.333	14.1406	12.9443	9.9668	13.9941	14.1318
URMC0388	A179	M	2020	Apr	Outpatient	ICU admission	POS		57.7806	30	620.588	360.365	134.996	2447.62	1290.74	795.029
URMC0389	A180	M	2020	Jun	Outpatient	Non-ICU	NEG	POS	46.5833	30	42.9609	13.5723	31.3281	10.5869	10.3271	28.291
URMC0390	A176	M	2020	Aug	Outpatient	ICU admission	POS		50.8778	31	18.1309	13.6465	13.7568	10.8867	16.3984	9.52344
URMC0391	A181	M	2020	Jun	Outpatient	Non-ICU		POS	60.2667	32	2085.87	591.729	527.689	1819.73	2385.74	1309.73
URMC0392	A182	F	2020	Jun	Outpatient	Non-ICU	NEG	POS	14.4917	33	152.863	65.6465	100.208	705.248	198.98	435.734
URMC0393	A158	F	2020	May	Outpatient	ICU admission	POS		66.0611	34	382.797	273.227	333.235	3057.38	1342.12	3923.71
URMC0394	A183	F	2020	Apr	Outpatient	ICU admission	POS		36.4111	35	856.861	527.471	84.3408	2293.64	885.342	1034.53
URMC0395	A162	M	2020	Aug	Outpatient	Non-ICU	POS		16.2694	35	143.912	113.174	41.4941	2315.35	254.223	232.645
URMC0396	A184	M	2020	Jul	Outpatient	Non-ICU	NEG	POS	27.5083	37	539.846	467.939	68.2012	698.146	308.555	582.25
URMC0397	A176	M	2020	Aug	Outpatient	ICU admission	POS		50.8944	37	20.3809	15.459	17.1621	14.0156	9.08008	15.7578
URMC0398	A185	M	2020	Apr	Outpatient	ICU admission	POS		75.5806	38	1746.18	152.016	45.5957	3116.44	2376.58	1011.23
URMC0399	A186	M	2020	May	Outpatient	Non-ICU	POS		52.0861	39	424.418	107.469	16.6016	2246.32	1227.9	516.252
URMC0400	A187	F	2020	Jun	Outpatient	Non-ICU	POS	POS	43.4194	41	117.538	67.7852	21.9043	981.595	201.563	1422.48
URMC0401	A188	M	2020	Aug	Outpatient	Non-ICU	POS		60.4444	41	61.5879	36.4883	97.125	307.803	107.289	437.828
URMC0402	A189	F	2020	Jul	Outpatient	Non-ICU	POS	POS	72.3889	42	1073.96	310.078	116.957	1472.12	514.617	1004.34
URMC0403	A190	F	2020	Jun	Outpatient	Non-ICU	NEG	POS	24.925	43	651.99	550.502	51.3652	795.814	141.341	160.856
URMC0404	A191	F	2020	Jun	Outpatient	Non-ICU	POS	POS	29.55	44	383.152	244.881	68.8926	361.387	324.832	215.018
URMC0405	A192	M	2020	May	Outpatient	Non-ICU	POS	POS	62.7889	45	26.0625	17.6943	165.215	170.916	10.5166	129.385
URMC0406	A193	F	2020	Jun	Outpatient	Non-ICU	POS	POS	53.0361	46	277.25	139.092	16.6162	1213.44	525.565	751.079
URMC0407	A176	M	2020	Aug	Outpatient	ICU admission	POS		50.925	48	17.0986	12.3887	13.8877	9.20996	14.8223	15.542
URMC0408	A170	F	2020	Sep	Outpatient	ICU admission	POS		45.1306	48	120.715	100.499	140.668	2184.05	1467.47	1201.75
URMC0409	A194	M	2020	Aug	Outpatient	Non-ICU	POS		25.6889	51	61.0879	61.9062	40.8301	176.562	79.4902	97.2305
URMC0410	A176	M	2020	Aug	Outpatient	ICU admission	POS		50.9333	51	15.873	13.4072	14.0674	13.3926	15.334	10.4385
URMC0411	A195	F	2020	Jun	Outpatient	Non-ICU	POS	POS	58.925	52	211.732	367.199	32.625	2525.01	429.933	1839.84
URMC0412	A196	F	2020	Jun	Outpatient	Non-ICU	POS	POS	69.6306	52	114.957	92.9316	118.38	579.492	152.517	384.741
URMC0413	A197	F	2020	Jun	Outpatient	Non-ICU	POS	POS	52.0389	53	448.137	662.696	78.2695	1450.39	629.677	414.361
URMC0414	A198	F	2020	Jul	Outpatient	Non-ICU		POS	26.3528	54	179.58	196.113	63.1367	215.107	86.0527	301.742
URMC0415	A199	M	2020	Aug	Outpatient	Non-ICU	POS		52.9944	54	123.768	74.7334	55.1582	318.814	81.3467	410.712
URMC0416	A200	F	2020	Jun	Outpatient	Non-ICU	POS	POS	47.7361	56	930.566	464.572	164.366	1537.98	690.121	1920.27
URMC0417	A201	F	2020	Jun	Outpatient	Non-ICU	NEG	POS	52.525	57	318.43	251.084	30.7559	1499.48	1054.77	275.241
URMC0418	A202	F	2020	Jun	Outpatient	Non-ICU	NEG	POS	33.3	57	26.7012	25.5469	18.1768	111.562	29.959	402.439
URMC0419	A203	F	2020	Jun	Outpatient	Non-ICU	POS	POS	26.7806	58	64.001	51.0801	33.5391	283.454	278.937	107.05
URMC0420	A204	F	2020	Jun	Outpatient	Non-ICU	POS	POS	51.3833	61	315.917	117.889	112.982	931.174	235.457	1813.31
URMC0421	A205	M	2020	Jun	Outpatient	Non-ICU	NEG	POS	30.0472	62	457.059	266.623	31.7119	814.838	98.5312	693.222
URMC0422	A206	F	2020	Jun	Outpatient	Non-ICU	POS	POS	23.0194	64	184.799	154.521	47.0537	703.629	284.179	332.262
URMC0423	A207	F	2020	Jun	Outpatient	Non-ICU	POS	POS	37.1389	66	180.902	94.1328	24.7656	1303.34	471.703	404.416
URMC0424	A208	F	2020	Jun	Outpatient	Non-ICU		POS	30.525	67	444.514	324.323	25.6816	1099.88	577.887	379.453
URMC0425	A209	M	2020	Jul	Outpatient	ICU admission	POS	POS	9.31667	67	92.4697	164.303	64.9883	582.952	171.522	160.514
URMC0426	A210	F	2020	Jun	Outpatient	Non-ICU	POS	POS	57.0306	68	39.5723	31.7207	91.0215	757.809	348.599	536.515
URMC0427	A211	F	2020	Jun	Outpatient	Non-ICU	POS	POS	79.5222	68	275.498	109.098	132.699	1788.31	1143.09	1393.61
URMC0428	A212	F	2020	Jun	Outpatient	Non-ICU	POS	POS	31.6583	68	444.646	402.659	28.7002	432.502	205.782	308.38
URMC0429	A213	M	2020	Jun	Outpatient	Non-ICU	NEG	POS	30.8639	69	644.641	619.398	45.8457	506.368	114.688	203.269
URMC0430	A214	F	2020	Jun	Outpatient	Non-ICU		POS	58.1472	71	128.611	105.195	33.4336	320.832	151.924	440.629
URMC0431	A215	F	2020	Jun	Outpatient	Non-ICU	POS	POS	28.2972	71	353.01	329.658	79.0117	514.236	269.092	728.201
URMC0432	A216	F	2020	Jun	Outpatient	Non-ICU		POS	60.0917	71	34.7695	32.9795	20.7734	192.676	58.9502	301.834
URMC0433	A217	F	2020	Jun	Outpatient	Non-ICU	POS	POS	58.3111	71	126.709	48.6719	33.166	678.5	136.098	1864.06
URMC0434	A218	M	2020	Jun	Outpatient	Non-ICU		POS	57.8917	72	325.242	135.282	30.9619	1255.48	620.883	1146.28
URMC0435	A219	F	2020	Jun	Outpatient	Non-ICU		POS	27.3139	73	181.275	103.765	51.9883	372.697	88.6963	149.154
URMC0436	A220	F	2020	Jun	Outpatient	Non-ICU	POS	POS	22.7778	73	434.304	58.4668	24.2529	1910.91	954.939	2545.72
URMC0437	A221	F	2020	Jun	Outpatient	Non-ICU	POS	POS	24.875	73	248.136	155.323	26.0547	927.886	331.071	491.366
URMC0438	A222	F	2020	Jun	Outpatient	Non-ICU	POS	POS	33.2944	74	157.553	37.1816	43.0684	123.083	59.5801	196.469
URMC0439	A223	F	2020	Jun	Outpatient	Non-ICU		POS	54.3667	75	133.947	95.7324	53.9365	241.863	47.5078	291.381
URMC0440	A224	F	2020	Jun	Outpatient	Non-ICU		POS	76.8972	75	51.9463	44.0371	11.0762	295.829	81.9707	140.853
URMC0441	A225	F	2020	Jun	Outpatient	Non-ICU		POS	50.2583	75	175.627	103.426	39.1035	756.816	358.736	796.526
URMC0442	A226	F	2020	Jun	Outpatient	Non-ICU	NEG	POS	33.0222	75	146.591	99.8184	75.7266	1890.59	840.24	2271.58
URMC0443	A227	M	2020	Jun	Outpatient	Non-ICU	POS	POS	28.9667	75	32.8438	25.3369	14.5605	222.014	98.4297	229.273
URMC0444	A228	F	2020	Jun	Outpatient	Non-ICU	POS	POS	49.8139	76	97.625	76.168	26.376	1823.57	996.564	982.175
URMC0445	A229	F	2020	Jun	Outpatient	Non-ICU	POS	POS	27.7056	76	63.4609	82.8281	90.293	122.807	68.2539	72.0859
URMC0446	A230	M	2020	Jun	Outpatient	Non-ICU	NEG	POS	37.2944	78	23.2148	14.9707	22.6016	11.998	13.127	95.8711
URMC0447	A231	F	2020	May	Outpatient	Non-ICU	NEG	POS	55.0222	79	23.6914	18.9727	38.9336	11.4023	9.64648	33.7197
URMC0448	A232	M	2020	Jun	Outpatient	Non-ICU	POS	POS	41.9111	79	249.626	191.311	152.112	2147.14	800.746	930.061
URMC0449	A233	F	2020	Jun	Outpatient	Non-ICU		POS	58.5806	80	250.123	144.919	85.2861	812.096	325.478	696.939
URMC0450	A234	F	2020	Jun	Outpatient	Non-ICU	NEG	POS	67.0306	80	46.5684	33.6836	20.5693	468.361	129.792	316.386
URMC0451	A235	F	2020	Jun	Outpatient	Non-ICU	NEG	POS	26.2306	81	25.1299	18.8555	44.8906	9.13672	9.70898	27.9062
URMC0452	A236	F	2020	Jun	Outpatient	Non-ICU	NEG	POS	60.6	81	98.8877	35.2773	24.6699	1245.35	236.387	1046.04
URMC0453	A237	M	2020	Jun	Outpatient	Non-ICU	NEG	POS	34.7722	82	72.7773	54.2432	33.8174	402.088	103.019	115.438
URMC0454	A238	F	2020	Jun	Outpatient	Non-ICU		POS	56.9389	82	57.7949	32.7168	53.7812	600.701	194.189	316.648
URMC0455	A239	F	2020	Jun	Outpatient	Non-ICU	NEG	POS	39.3417	83	83.5996	47.8389	40.1387	405.594	93.4033	162.764
URMC0456	A240	M	2020	Jun	Outpatient	Non-ICU		POS	21.5944	83	263.143	237.939	58.9688	283.432	59.4434	178.703
URMC0457	A241	F	2020	Jun	Outpatient	Non-ICU	POS	POS	31.8278	83	283.301	83.4688	62.5781	317.207	50.0527	253.896
URMC0458	A242	F	2020	Jun	Outpatient	Non-ICU	POS	POS	60.65	83	76.9365	63.165	25.1738	540.063	92.8867	1381.47
URMC0459	A243	M	2020	Jun	Outpatient	Non-ICU	POS	POS	64.2917	84	274.923	65.4228	30.2715	1331.73	236.874	357.33
URMC0460	A244	F	2020	Jun	Outpatient	Non-ICU	NEG	POS	24.0611	84	256.666	161.758	32.4473	1229.14	601.389	850.541
URMC0461	A245	F	2020	Jun	Outpatient	Non-ICU	NEG	POS	28.9194	84	48.4043	35.8047	19.6309	103.916	47.1602	46.7871
URMC0462	A246	M	2020	Jun	Outpatient	Non-ICU	NEG	POS	30.7139	85	17.8184	16.1719	18.2246	54.4082	32.8613	53.6992
URMC0463	A247	F	2020	Jun	Outpatient	Non-ICU	POS	POS	79.5694	86	27.0293	20.6719	56.6445	1164.94	239.818	907.122
URMC0464	A248	F	2020	Jun	Outpatient	Non-ICU		POS	29.2833	86	148.826	87.082	61.1445	387.775	137.854	135.861
URMC0465	A249	F	2020	Jun	Outpatient	Non-ICU		POS	49.3556	86	36.458	19.7617	21.7793	329.623	78.3652	89.2647
URMC0466	A250	F	2020	Jun	Outpatient	Non-ICU	NEG	POS	52.3278	87	361.838	62.1934	81.4336	423.85	143.602	553.034
URMC0467	A251	M	2020	Jun	Outpatient	Non-ICU	POS	POS	51.925	88	210.432	181.229	29.3398	880.339	298.182	712.27
URMC0468	A252	M	2020	Jun	Outpatient	Non-ICU	POS	POS	48.2806	88	645.256	617.084	42.1738	789.373	733.596	370.945
URMC0469	A253	M	2020	Jun	Outpatient	Non-ICU	POS	POS	63.5222	90	36.8047	18.7188	290.316	1090.94	652.268	474.246
URMC0470	A254	F	2020	Jun	Outpatient	Non-ICU	NEG	POS	36.9556	91	20.4336	18.9678	31.874	14.1533	10.4971	32.9121
URMC0471	A255	M	2020	Jun	Outpatient	Non-ICU		POS	57.3306	91	46.9844	34.9551	27.6475	167.73	120.668	316.453
URMC0472	A256	M	2020	Jun	Outpatient	Non-ICU		POS	38.3722	91	90.6221	40.0176	39.3789	1132.02	119.111	329.85
URMC0473	A257	F	2020	Jun	Outpatient	Non-ICU	NEG	POS	44.9361	92	244.371	213.707	32.9395	438.533	116.693	284.93
URMC0474	A258	M	2020	Jun	Outpatient	Non-ICU	POS	POS	37.2722	92	81.5772	43.9893	52.3506	606.841	286.148	583.143
URMC0475	A259	M	2020	Jul	Outpatient	Non-ICU	NEG	POS	57.2944	92	18.1934	10.331	21.2383	451.684	154.427	2746.83
URMC0476	A260	M	2020	Jul	Outpatient	Non-ICU	POS	POS	88.2583	93	150.215	69.9258	106.672	3131.6	1666.91	810.898
URMC0477	A261	F	2020	Jun	Outpatient	Non-ICU	POS	POS	34.9083	94	62.1367	50.6924	27.3047	91.6484	26.2686	99.3008
URMC0478	A262	M	2020	Jun	Outpatient	Non-ICU	POS	POS	55.6111	94	30.2676	23.3105	18.2588	324.026	119.02	140.901
URMC0479	A263	F	2020	Jun	Outpatient	Non-ICU		POS	21.3917	95	114.791	73.6562	23.1953	135.406	67.5762	65.3496
URMC0480	A264	F	2020	Jun	Outpatient	Non-ICU	NEG	POS	53.0833	95	129.217	69.3965	53.4121	909.265	433.211	118.598
URMC0481	A265	F	2020	Jun	Outpatient	Non-ICU		POS	62.4944	96	108.037	28.3203	33.581	1221.96	349.324	428.541
URMC0482	A266	M	2020	Jun	Outpatient	Non-ICU	POS	POS	68.5778	96	36.9297	28.8477	64.5644	225.578	37.9766	156.171
URMC0483	A267	M	2020	Jun	Outpatient	Non-ICU	POS	POS	41.7694	96	227.984	230.359	57.7676	1176.28	504.912	941.954
URMC0484	A268	F	2020	Jul	Outpatient	Non-ICU	POS	POS	52.1222	96	196.273	103.072	18.4854	374.912	130.664	484.601
URMC0485	A269	M	2020	Jun	Outpatient	Non-ICU	POS	POS	23.4722	97	50.2266	37.6895	27.0654	119.42	23.123	168.455
URMC0486	A270	M	2020	Jul	Outpatient	Non-ICU	NEG	POS	59.6389	97	143.855	263.657	28.1484	2125.17	836.767	1642.77
URMC0487	A271	M	2020	Jun	Outpatient	Non-ICU	NEG	POS	45.3361	98	127.098	42.4492	55.7246	635.219	349.439	512.242
URMC0488	A272	F	2020	Jun	Outpatient	Non-ICU	POS	POS	33.6778	98	100.623	104.879	41.9102	375.463	96.6221	333.25
URMC0489	A273	F	2020	Jul	Outpatient	Non-ICU	NEG	POS	43.4361	98	48.0713	35.5332	47.8066	958.064	422.939	980.438
URMC0490	A274	F	2020	Aug	Outpatient	Non-ICU	POS		47.9861	98	29.207	35.5674	19.3545	86.7441	13.126	31.0977
URMC0491	A275	M	2020	Jun	Outpatient	Non-ICU		POS	33.2056	99	286.852	361.089	60.8965	142.838	65.0996	196.828
URMC0492	A276	F	2020	Jun	Outpatient	Non-ICU	POS	POS	42.8611	99	78.9228	53.4707	54.1035	2243.02	643.252	1069.89
URMC0493	A277	F	2020	Jul	Outpatient	Non-ICU		POS	72.2944	99	428.74	29.25	185.643	900.23	352.492	652.996
URMC0494	A278	F	2020	Jul	Outpatient	Non-ICU		POS	61.2444	99	41.8252	39.3164	15.9482	296.838	63.0615	111.019
URMC0495	A274	F	2020	Aug	Outpatient	Non-ICU	POS		47.9889	99	26.2881	30.1055	19.5879	128.23	62.123	30.0762
URMC0496	A274	F	2020	Aug	Outpatient	Non-ICU	POS		47.9889	99	24.8926	28.1406	17.6396	63.2031	10.8398	25.6162
URMC0497	A279	M	2020	Jun	Outpatient	Non-ICU		POS	59.9167	100	30.5264	15.582	25.8447	608.492	140.176	441.051
URMC0498	A274	F	2020	Aug	Outpatient	Non-ICU	POS		47.9917	100	26.2871	28.8496	20.5322	73.2031	13.4961	29.7627
URMC0499	A280	F	2020	Jul	Outpatient	Non-ICU		POS	65.0917	101	96.5352	78.3418	298.143	504.529	202.771	1945.81
URMC0500	A274	F	2020	Aug	Outpatient	Non-ICU	POS		47.9944	101	22.9834	27.3203	18.6504	61.706	9.88281	24.3008
URMC0501	A274	F	2020	Aug	Outpatient	Non-ICU	POS		47.9944	101	30.2578	28.9219	18.7109	83.3135	16.7559	32.0566
URMC0502	A274	F	2020	Aug	Outpatient	Non-ICU	POS		47.9944	101	23.7373	25.3535	19.3867	63.1982	12.8252	24.8984
URMC0503	A281	F	2020	Jun	Outpatient	Non-ICU		POS	51.5389	102	85.2275	65.2422	42.0117	216.584	69.2988	67.0234
URMC0504	A282	F	2020	Jul	Outpatient	Non-ICU	NEG	POS	64.8361	102	315.68	319.674	49.0254	1980.43	994.633	459.662
URMC0505	A274	F	2020	Aug	Outpatient	Non-ICU	POS		47.9972	102	23.8115	28.7598	18.8418	68.6748	19.1582	34.167
URMC0506	A283	F	2020	Jun	Outpatient	Non-ICU		POS	54.3444	103	37.6377	38.7041	26.2275	270.699	63.9639	117.848
URMC0507	A284	M	2020	Jun	Outpatient	Non-ICU		POS	65.0889	103	41.5918	28.1963	15.2539	1033.31	106.38	437.365
URMC0508	A285	F	2020	Jun	Outpatient	Non-ICU	NEG	POS	69.925	104	355.201	190.382	59.9141	2971.12	1237.64	749.742
URMC0509	A286	F	2020	Jul	Outpatient	Non-ICU	POS	POS	23.0611	104	136.177	53.6094	58.4609	584.241	124.686	340.238
URMC0510	A287	F	2020	Aug	Outpatient	Non-ICU	POS	POS	55.9333	104	80.8608	33.3687	83.6562	958.852	399.002	77.5361
URMC0511	A274	F	2020	Aug	Outpatient	Non-ICU	POS		48.0028	104	22.4717	25.4707	21.5234	63.6475	15.877	33.8105
URMC0512	A288	F	2020	Jun	Outpatient	Non-ICU		POS	74.175	105	161.031	143.407	27.9102	996.104	108.055	187.043
URMC0513	A289	F	2020	Jun	Outpatient	Non-ICU	POS	POS	57.9139	106	30.9258	27.6445	25.7188	85.9287	30.6719	75.3516
URMC0514	A290	F	2020	Jun	Outpatient	Non-ICU	NEG	POS	54.3861	106	80.5381	68.5039	43.5059	331.828	80.7832	225.741
URMC0515	A274	F	2020	Aug	Outpatient	Non-ICU	POS		48.0083	106	22.9629	25.9336	33.6387	63.1543	14.5098	30.7832
URMC0516	A274	F	2020	Sep	Outpatient	Non-ICU	POS		48.0083	107	23.0527	30.623	32.5029	64.1543	18.9902	31.999
URMC0517	A291	F	2020	Jul	Outpatient	Non-ICU		POS	47.0611	108	66.832	66.2471	33.3984	171.102	43.4404	171.856
URMC0518	A274	F	2020	Sep	Outpatient	Non-ICU	POS		48.0111	108	21.8906	30.6797	31.2314	54.918	8.47266	28.5459
URMC0519	A292	M	2020	Jul	Outpatient	Non-ICU		POS	54.9139	109	101.014	55.9199	82.2158	971.115	281.456	372.111
URMC0520	A293	F	2020	Jul	Outpatient	Non-ICU	POS	POS	31.6111	110	64.9092	60.1318	33.124	1547.32	334.928	328.083
URMC0521	A294	M	2020	Jul	Outpatient	Non-ICU	POS	POS	51.6167	110	89.0488	65.7852	24.0547	521.592	194.792	526.848
URMC0522	A186	M	2020	Jul	Outpatient	Non-ICU	POS		52.2806	110	20.5488	13.3965	12.1465	477.186	172.814	45.0293
URMC0523	A295	F	2020	Jul	Outpatient	Non-ICU		POS	22.4139	111	72.6504	50.9307	34.623	2031.93	246.809	267.104
URMC0524	A296	F	2020	Jul	Outpatient	Non-ICU		POS	53.6806	113	143.639	127.859	63.6904	2884.84	422.867	547.846
URMC0525	A242	F	2020	Jul	Outpatient	Non-ICU	POS	POS	60.7333	113	41.6758	33.5645	19.7188	380.393	54.5195	968.084
URMC0526	A297	F	2020	Jul	Outpatient	Non-ICU	POS	POS	40.4417	113	79.5723	91.9199	76.7637	196.885	70.9375	356.602
URMC0527	A298	F	2020	Jul	Outpatient	Non-ICU		POS	39.1778	114	19.6445	15.2031	13.3477	84.6035	33.7246	35.6797
URMC0528	A299	F	2020	Jul	Outpatient	Non-ICU	NEG	POS	22.8194	114	91.9238	64.3897	53.041	116.19	23.6162	71.4004
URMC0529	A300	F	2020	Jun	Outpatient	Non-ICU	NEG	POS	60.0806	116	193.703	143.131	30.2715	871.465	42.4473	136.597
URMC0530	A192	M	2020	Jul	Outpatient	Non-ICU	POS	POS	62.9861	117	14.791	11.7207	38.4277	256.885	10.0137	149.107
URMC0531	A301	F	2020	Jun	Outpatient	Non-ICU		POS	54.1333	119	165.488	105.903	40.0518	1036.17	238.114	734.468
URMC0532	A274	F	2020	Sep	Outpatient	Non-ICU	POS		48.0472	121	18.8125	25.9756	24.3447	53.3359	11.0117	26.5908
URMC0533	A302	F	2020	Jul	Outpatient	Non-ICU	NEG	POS	68.3583	123	20.458	19.207	44.166	420.535	234.686	172.448
URMC0534	A303	F	2020	Aug	Outpatient	Non-ICU	POS	POS	31.0667	123	131.006	36.6738	101.939	63.8086	35.5566	471.48
URMC0535	A304	F	2020	Jul	Outpatient	Non-ICU	POS	POS	27.425	124	26.3584	26.1387	31.6445	250.258	21.5039	196.287
URMC0536	A186	M	2020	Aug	Outpatient	Non-ICU	POS		52.3194	125	17.3613	13.4121	11.3584	401.885	141.217	38.7627
URMC0537	A186	M	2020	Aug	Outpatient	Non-ICU	POS		52.325	127	15.4365	11.4873	13.7441	393.149	140.696	41.8945
URMC0538	A305	M	2020	Aug	Outpatient	Non-ICU	POS		48.5111	128	364.265	23.5684	52.3701	84.335	50.8164	440.665
URMC0539	A306	F	2020	Aug	Outpatient	ICU admission	POS	POS	85.2833	131	619.109	323.354	119.252	400.929	71.9199	1003.12
URMC0540	A307	F	2020	Aug	Outpatient	Non-ICU		POS	23.0889	143	101.378	43.5371	96.3926	205.147	33.3086	80.8809
URMC0541	A270	M	2020	Aug	Outpatient	Non-ICU	NEG	POS	59.7639	143	74.3633	133.283	24.9805	1273.41	391.18	849.689
URMC0542	A308	F	2020	Aug	Outpatient	Non-ICU	NEG	POS	53.1833	147	243.527	59.4785	46.8262	110.703	53.623	256.897
URMC0543	A309	M	2020	Aug	Outpatient	Non-ICU	POS	POS	79.7583	155	28.6533	22.832	24.7275	460.636	243.93	315.209
URMC0544	A310	F	2020	Aug	Outpatient	Non-ICU		POS	78.3194	166	46.9883	26.7695	14.209	637.16	10.7148	101.316
